# Supplementary material for: Revision of the fish parasitic genus Pleopodias Richardson, 1910 (Isopoda, Cymothoidae), with the description of a new species and key to the genus
Source: Zookeys. 2017 Apr 10;(667):21–37. doi: 10.3897/zookeys.667.11414 (PMC5523384; doi:10.3897/zookeys.667.11414)
Supplement: XML Treatment for Pleopodias [file zookeys.667.11414-treatment1.xml]

<!DOCTYPE tp:taxon-treatment
  PUBLIC "-//TaxonX//DTD Taxonomic Treatment Publishing DTD v0 20100105//EN" "tax-treatment-NSO.dtd">
<tp:taxon-treatment xmlns:tp="http://www.plazi.org/taxpub"><tp:treatment-meta><kwd-group><label>Taxon classification</label><kwd><named-content xmlns:xlink="http://www.w3.org/1999/xlink" content-type="kingdom">Animalia</named-content></kwd><kwd><named-content xmlns:xlink="http://www.w3.org/1999/xlink" content-type="order">Isopoda</named-content></kwd><kwd><named-content xmlns:xlink="http://www.w3.org/1999/xlink" content-type="family">Cymothoidae</named-content></kwd></kwd-group><mixed-citation publication-type="journal"><person-group><name><surname>Hadfield</surname><given-names>Kerry A.</given-names></name><name><surname>Smit</surname><given-names>Nico J.</given-names></name></person-group><article-title>Revision of the fish parasitic genus <italic><tp:taxon-name><tp:taxon-name-part taxon-name-part-type="genus" reg="Pleopodias">Pleopodias</tp:taxon-name-part></tp:taxon-name></italic> Richardson, 1910 (<tp:taxon-name><tp:taxon-name-part taxon-name-part-type="order">Isopoda</tp:taxon-name-part></tp:taxon-name>, <tp:taxon-name><tp:taxon-name-part taxon-name-part-type="family">Cymothoidae</tp:taxon-name-part></tp:taxon-name>), with the description of a new species and key to the genus</article-title><source>Zookeys</source><day>10</day><month>4</month><year>2017</year><volume>2017</volume><issue>667</issue><fpage>21</fpage><lpage>37</lpage><pub-id pub-id-type="doi">10.3897/zookeys.667.11414</pub-id></mixed-citation></tp:treatment-meta><tp:nomenclature><label>Genus</label><tp:taxon-name>
              <tp:taxon-name-part taxon-name-part-type="genus" reg="Pleopodias">Pleopodias</tp:taxon-name-part>
            </tp:taxon-name><tp:taxon-authority>Richardson, 1910</tp:taxon-authority><tp:nomenclature-citation-list><tp:nomenclature-citation><tp:taxon-name>
                  <tp:taxon-name-part taxon-name-part-type="genus" reg="Pleopodias">Pleopodias</tp:taxon-name-part>
                </tp:taxon-name><comment>Richardson, 1910: 25–26.—Barnard, 1936: 166–167.—Bruce, 1987: 87.—Trilles, 1994: 109.</comment></tp:nomenclature-citation></tp:nomenclature-citation-list></tp:nomenclature><tp:treatment-sec sec-type="type species" id="SECID0E2JAC"><title>Type species.</title><p>
              <italic><tp:taxon-name><tp:taxon-name-part taxon-name-part-type="genus" reg="Pleopodias">Pleopodias</tp:taxon-name-part> <tp:taxon-name-part taxon-name-part-type="species" reg="elongatus">elongatus</tp:taxon-name-part></tp:taxon-name></italic> Richardson, 1910, by monotypy.</p></tp:treatment-sec><tp:treatment-sec sec-type="diagnosis" id="SECID0EMKAC"><title>Diagnosis.</title><p>Body elongate; cephalon slightly immersed in pereonite 1, posterior margin not trilobed; eyes large and distinct. Rostrum folded back, lying between antennula bases, not concealing basal articles. Antennula long and narrow, extending past cephalon posterior margins; antenna longer than antennula, extending to or beyond pereonite 2, articles 3–6 elongate. Pereon most narrow at pereonite 1; pleon narrower than pereon with pleonites progressively getting narrower from pleonite 1 to 5; pleotelson elongate, 1.2–1.8 times longer than wide. Pereonite 2 shortest in length, pereonite 6 longest. Uropods long and narrow, extending beyond the posterior margin of the pleotelson. Pereopod 7 longer than other pereopods with the merus, carpus and propodus on pereonite 7 elongated.</p></tp:treatment-sec><tp:treatment-sec sec-type="remarks" id="SECID0ERKAC"><title>Remarks.</title><p>
              <italic><tp:taxon-name><tp:taxon-name-part taxon-name-part-type="genus" reg="Pleopodias">Pleopodias</tp:taxon-name-part></tp:taxon-name></italic> can be identified by the long antennae, with the antennula shorter than the antenna; body most narrow at pereonite 1; narrow pleon with the width of the pleonites decreasing from pereonite 1 to 5; pereopod 7 longer and more elongate than other pereopods; uropods extending past the posterior margin of the pleotelson; and a longer than wide pleotelson.</p><p>The original diagnosis for this genus was provided by <xref ref-type="bibr" rid="B15">Richardson (1910)</xref> but was based on the only species known at that time, <italic><tp:taxon-name><tp:taxon-name-part taxon-name-part-type="genus" reg="Pleopodias">P.</tp:taxon-name-part> <tp:taxon-name-part taxon-name-part-type="species" reg="elongatus">elongatus</tp:taxon-name-part></tp:taxon-name></italic>. In his report on a <italic><tp:taxon-name><tp:taxon-name-part taxon-name-part-type="genus" reg="Pleopodias">Pleopodias</tp:taxon-name-part></tp:taxon-name></italic> sp. from the Andaman Islands, <xref ref-type="bibr" rid="B2">Barnard (1936)</xref> pointed out that of some of the generic characters used by Richardson to define the genus (i.e. antennula articles 2 and 3 expanded, and pleopods visible in dorsal view) were shared with <italic><tp:taxon-name><tp:taxon-name-part taxon-name-part-type="genus" reg="Anilocra">Anilocra</tp:taxon-name-part></tp:taxon-name></italic> Leach, 1818 and thus not very informative. <xref ref-type="bibr" rid="B3">Bruce (1987)</xref> revised both <italic><tp:taxon-name><tp:taxon-name-part taxon-name-part-type="genus" reg="Pleopodias">Pleopodias</tp:taxon-name-part></tp:taxon-name></italic> and <italic><tp:taxon-name><tp:taxon-name-part taxon-name-part-type="genus" reg="Anilocra">Anilocra</tp:taxon-name-part></tp:taxon-name></italic> simultaneously and was able to provide a number of differences between the two genera. According to <xref ref-type="bibr" rid="B3">Bruce (1987)</xref>, <italic><tp:taxon-name><tp:taxon-name-part taxon-name-part-type="genus" reg="Pleopodias">Pleopodias</tp:taxon-name-part></tp:taxon-name></italic> has a narrow pleon, getting strongly narrower towards the posterior (not always narrower in <italic><tp:taxon-name><tp:taxon-name-part taxon-name-part-type="genus" reg="Anilocra">Anilocra</tp:taxon-name-part></tp:taxon-name></italic>); antennula articles 4–8 are elongate (not in <italic><tp:taxon-name><tp:taxon-name-part taxon-name-part-type="genus" reg="Anilocra">Anilocra</tp:taxon-name-part></tp:taxon-name></italic>); large robust setae on the maxilla and the medial lobe is distinct (acute, simple robust setae and the maxilla is partially fused in <italic><tp:taxon-name><tp:taxon-name-part taxon-name-part-type="genus" reg="Anilocra">Anilocra</tp:taxon-name-part></tp:taxon-name></italic>); article 3 of the mandible palp is slim and longer than article 2 (article is stout and short in <italic><tp:taxon-name><tp:taxon-name-part taxon-name-part-type="genus" reg="Anilocra">Anilocra</tp:taxon-name-part></tp:taxon-name></italic>); and pereopod 7 with more robust setae than observed in <italic><tp:taxon-name><tp:taxon-name-part taxon-name-part-type="genus" reg="Anilocra">Anilocra</tp:taxon-name-part></tp:taxon-name></italic>. <xref ref-type="bibr" rid="B3">Bruce (1987)</xref> also included mouthpart and pleopod morphology in the generic diagnosis of <italic><tp:taxon-name><tp:taxon-name-part taxon-name-part-type="genus" reg="Pleopodias">Pleopodias</tp:taxon-name-part></tp:taxon-name></italic>, however, as not all species have these characters noted, we have refrained from adding them into the currently revised diagnosis.</p></tp:treatment-sec><tp:treatment-sec sec-type="key" id="SECID0EMOAC"><title>Key to the species of the genus <italic><tp:taxon-name><tp:taxon-name-part taxon-name-part-type="genus" reg="Pleopodias">Pleopodias</tp:taxon-name-part></tp:taxon-name></italic></title><p>This key is based on the morphological characters of the gravid female:</p><table-wrap content-type="key" position="anchor" orientation="portrait"><table id="TID0ECGAC" rules="all"><tbody><tr><td rowspan="1" colspan="1">1</td><td rowspan="1" colspan="1">Uropod rami the same length; antennula bases close together or in contact</td><td rowspan="1" colspan="1">
                      <bold>2</bold>
                    </td></tr><tr><td rowspan="1" colspan="1">–</td><td rowspan="1" colspan="1">Uropod exopod longer than endopod; antennula bases widely separated</td><td rowspan="1" colspan="1">
                      <bold>3</bold>
                    </td></tr><tr><td rowspan="1" colspan="1">2</td><td rowspan="1" colspan="1">Antennula bases contiguous; antenna extending to middle of pereonite 3; pleotelson posterior margin deeply emarginate; eye size a third of cephalon width</td><td rowspan="1" colspan="1">
                      <bold><italic><tp:taxon-name><tp:taxon-name-part taxon-name-part-type="genus" reg="Pleopodias">P.</tp:taxon-name-part> <tp:taxon-name-part taxon-name-part-type="species" reg="diaphus">diaphus</tp:taxon-name-part></tp:taxon-name></italic></bold>
                    </td></tr><tr><td rowspan="1" colspan="1">–</td><td rowspan="1" colspan="1">Antennula bases narrowly separated; antenna extending to posterior of pereonite 2; pleotelson posterior margin rounded; eye size a quarter of cephalon width</td><td rowspan="1" colspan="1">
                      <bold><italic><tp:taxon-name><tp:taxon-name-part taxon-name-part-type="genus" reg="Pleopodias">P.</tp:taxon-name-part> <tp:taxon-name-part taxon-name-part-type="species" reg="elongatus">elongatus</tp:taxon-name-part></tp:taxon-name></italic></bold>
                    </td></tr><tr><td rowspan="1" colspan="1">3</td><td rowspan="1" colspan="1">Antenna extending to posterior of pereonite 2; pleotelson posterior margin rounded, with caudomedial point; eye 0.4 times width of cephalon; pereopod 7 without robust setae</td><td rowspan="1" colspan="1">
                      <bold><italic><tp:taxon-name><tp:taxon-name-part taxon-name-part-type="genus" reg="Pleopodias">P.</tp:taxon-name-part> <tp:taxon-name-part taxon-name-part-type="species" reg="vigilans">vigilans</tp:taxon-name-part></tp:taxon-name></italic></bold>
                    </td></tr><tr><td rowspan="1" colspan="1">–</td><td rowspan="1" colspan="1">Antenna extending to middle of pereonite 2; pleotelson posterior margin subtruncate; eye 0.5 times width of cephalon; pereopod 7 with acute robust setae on propodus and carpus</td><td rowspan="1" colspan="1">
                      <bold><italic><tp:taxon-name><tp:taxon-name-part taxon-name-part-type="genus" reg="Pleopodias">P.</tp:taxon-name-part> <tp:taxon-name-part taxon-name-part-type="species" reg="nielbrucei">nielbrucei</tp:taxon-name-part></tp:taxon-name></italic> sp. n.</bold>
                    </td></tr></tbody></table></table-wrap></tp:treatment-sec><ref-list><ref id="B15"><mixed-citation xmlns:xlink="http://www.w3.org/1999/xlink" xlink:type="simple">
          <person-group><name name-style="western"><surname>Richardson</surname><given-names>H</given-names></name></person-group> (<year>1910</year>) <article-title>Marine isopods collected in the Philippines by the U.S. Fisheries steamer Albatross in 1907–1908. Department of commerce and labor (USA), Bureau of fisheries document.</article-title> <volume>736</volume>: <fpage>1</fpage>–<lpage>44</lpage>.</mixed-citation></ref><ref id="B2"><mixed-citation xmlns:xlink="http://www.w3.org/1999/xlink" xlink:type="simple">
          <person-group><name name-style="western"><surname>Barnard</surname><given-names>KH</given-names></name></person-group> (<year>1936</year>) <article-title>Isopods collected by the R.I.M.S. “Investigator”.</article-title> <source>Records of the Indian Museum</source> <volume>38</volume>: <fpage>147</fpage>–<lpage>191</lpage>.</mixed-citation></ref><ref id="B3"><mixed-citation xmlns:xlink="http://www.w3.org/1999/xlink" xlink:type="simple">
          <person-group><name name-style="western"><surname>Bruce</surname><given-names>NL</given-names></name></person-group> (<year>1987</year>) <article-title>Australian <italic><tp:taxon-name><tp:taxon-name-part taxon-name-part-type="genus">Pleopodias</tp:taxon-name-part></tp:taxon-name></italic> Richardson, 1910, and <italic><tp:taxon-name><tp:taxon-name-part taxon-name-part-type="genus">Anilocra</tp:taxon-name-part></tp:taxon-name></italic> Leach, 1818 (<tp:taxon-name><tp:taxon-name-part taxon-name-part-type="order">Isopoda</tp:taxon-name-part></tp:taxon-name>: <tp:taxon-name><tp:taxon-name-part taxon-name-part-type="family">Cymothoidae</tp:taxon-name-part></tp:taxon-name>), crustacean parasites of marine fishes.</article-title> <source>Records of the Australian Museum</source> <volume>39</volume>: <fpage>85</fpage>–<lpage>130</lpage>. <ext-link xlink:type="simple" ext-link-type="doi" xlink:href="10.3853/j.0067-1975.39.1987.166">https://doi.org/10.3853/j.0067-1975.39.1987.166</ext-link></mixed-citation></ref></ref-list></tp:taxon-treatment>
