# Supplementary material for: Revision of the fish parasitic genus Pleopodias Richardson, 1910 (Isopoda, Cymothoidae), with the description of a new species and key to the genus
Source: Zookeys. 2017 Apr 10;(667):21–37. doi: 10.3897/zookeys.667.11414 (PMC5523384; doi:10.3897/zookeys.667.11414)
Supplement: XML Treatment for Pleopodias diaphus [file zookeys.667.11414-treatment2.xml]

<!DOCTYPE tp:taxon-treatment
  PUBLIC "-//TaxonX//DTD Taxonomic Treatment Publishing DTD v0 20100105//EN" "tax-treatment-NSO.dtd">
<tp:taxon-treatment xmlns:tp="http://www.plazi.org/taxpub"><tp:treatment-meta><kwd-group><label>Taxon classification</label><kwd><named-content xmlns:xlink="http://www.w3.org/1999/xlink" content-type="kingdom">Animalia</named-content></kwd><kwd><named-content xmlns:xlink="http://www.w3.org/1999/xlink" content-type="order">Isopoda</named-content></kwd><kwd><named-content xmlns:xlink="http://www.w3.org/1999/xlink" content-type="family">Cymothoidae</named-content></kwd></kwd-group><mixed-citation publication-type="journal"><person-group><name><surname>Hadfield</surname><given-names>Kerry A.</given-names></name><name><surname>Smit</surname><given-names>Nico J.</given-names></name></person-group><article-title>Revision of the fish parasitic genus <italic><tp:taxon-name><tp:taxon-name-part taxon-name-part-type="genus" reg="Pleopodias">Pleopodias</tp:taxon-name-part></tp:taxon-name></italic> Richardson, 1910 (<tp:taxon-name><tp:taxon-name-part taxon-name-part-type="order">Isopoda</tp:taxon-name-part></tp:taxon-name>, <tp:taxon-name><tp:taxon-name-part taxon-name-part-type="family">Cymothoidae</tp:taxon-name-part></tp:taxon-name>), with the description of a new species and key to the genus</article-title><source>Zookeys</source><day>10</day><month>4</month><year>2017</year><volume>2017</volume><issue>667</issue><fpage>21</fpage><lpage>37</lpage><pub-id pub-id-type="doi">10.3897/zookeys.667.11414</pub-id></mixed-citation></tp:treatment-meta><tp:nomenclature><tp:taxon-name>
              <tp:taxon-name-part taxon-name-part-type="genus" reg="Pleopodias">Pleopodias</tp:taxon-name-part>
              <tp:taxon-name-part taxon-name-part-type="species" reg="diaphus">diaphus</tp:taxon-name-part>
            </tp:taxon-name><tp:taxon-authority>Avdeev, 1975</tp:taxon-authority><tp:nomenclature-citation-list><tp:nomenclature-citation><tp:taxon-name>
                  <tp:taxon-name-part taxon-name-part-type="genus" reg="Pleopodias">Pleopodias</tp:taxon-name-part> <tp:taxon-name-part taxon-name-part-type="species" reg="diaphus">diaphus</tp:taxon-name-part></tp:taxon-name><comment>Avdeev, 1975: 254–256, figs 1–11.—Bruce &amp; Harrison-Nelson, 1988: 600.—Trilles, 1994: 109.—Yamauchi, 2009: 477–479, figs 7–8.</comment></tp:nomenclature-citation><tp:nomenclature-citation><tp:taxon-name>
                  <tp:taxon-name-part taxon-name-part-type="genus" reg="Pleopodias">Pleopodias</tp:taxon-name-part> <tp:taxon-name-part taxon-name-part-type="species" reg="superatus">superatus</tp:taxon-name-part></tp:taxon-name><comment>Williams &amp; Williams, 1986: 656, figs 62–68.</comment></tp:nomenclature-citation></tp:nomenclature-citation-list></tp:nomenclature><tp:treatment-sec sec-type="material" id="SECID0E2EAE"><title>Material examined.</title><p>Female holotype of <italic><tp:taxon-name><tp:taxon-name-part taxon-name-part-type="genus" reg="Pleopodias">Pleopodias</tp:taxon-name-part> <tp:taxon-name-part taxon-name-part-type="species" reg="superatus">superatus</tp:taxon-name-part></tp:taxon-name></italic> (26.5 mm <abbrev xmlns:xlink="http://www.w3.org/1999/xlink" xlink:title="total length" id="ABBRID0EMFAE" xlink:type="simple">TL</abbrev>, 10.4 mm <abbrev xmlns:xlink="http://www.w3.org/1999/xlink" xlink:title="—width" id="ABBRID0EQFAE" xlink:type="simple">W</abbrev>), caught in a shrimp net off Honshu Island, Japan, 11 April 1969 (<named-content xmlns:xlink="http://www.w3.org/1999/xlink" content-type="dwc:institutional_code" xlink:type="simple">USNM</named-content> 231069).</p><p>
              <italic>Holotype.</italic> Non-ovigerous female, collected from the East-China Sea (Sea of Japan), from the body of <italic><tp:taxon-name><tp:taxon-name-part taxon-name-part-type="genus" reg="Diaphus">Diaphus</tp:taxon-name-part> <tp:taxon-name-part taxon-name-part-type="species" reg="coeruleus">coeruleus</tp:taxon-name-part></tp:taxon-name></italic> (TINRO AGK 74190). <italic>Paratypes</italic>. Non-ovigerous females, same information as holotype (TINRO APK 74191–74195). Not examined.</p><fig id="F1" position="float" orientation="portrait"><label>Figure 1.</label><caption><p>
                  <italic><tp:taxon-name><tp:taxon-name-part taxon-name-part-type="genus" reg="Pleopodias">Pleopodias</tp:taxon-name-part> <tp:taxon-name-part taxon-name-part-type="species" reg="diaphus">diaphus</tp:taxon-name-part></tp:taxon-name></italic> Avdeev, 1975 (<named-content xmlns:xlink="http://www.w3.org/1999/xlink" content-type="dwc:institutional_code" xlink:type="simple">USNM</named-content> 231069), female (26 mm), (originally designated as the holotype of <italic><tp:taxon-name><tp:taxon-name-part taxon-name-part-type="genus" reg="Pleopodias">Pleopodias</tp:taxon-name-part> <tp:taxon-name-part taxon-name-part-type="species" reg="superatus">superatus</tp:taxon-name-part></tp:taxon-name></italic> Williams &amp; Williams, 1986). <bold>A</bold> dorsal view <bold>B</bold> dorsal view of pereonite 1 and cephalon <bold>C</bold> pereopod 1 <bold>D</bold> ventral view of cephalon <bold>E</bold> pereopod 7 <bold>F</bold> dorsal view of pleon and pleotelson <bold>G</bold> lateral view.</p></caption><graphic xmlns:xlink="http://www.w3.org/1999/xlink" xlink:href="zookeys-667-021-g001.jpg" position="float" orientation="portrait" xlink:type="simple" id="oo_130871.jpg"/></fig></tp:treatment-sec><tp:treatment-sec sec-type="description" id="SECID0EAIAE"><title>Description.</title><p>Female holotype of <italic><tp:taxon-name><tp:taxon-name-part taxon-name-part-type="genus" reg="Pleopodias">Pleopodias</tp:taxon-name-part> <tp:taxon-name-part taxon-name-part-type="species" reg="superatus">superatus</tp:taxon-name-part></tp:taxon-name></italic>. Length 26.5 mm, width 10.4 mm.</p><p>
              <italic>Body</italic> oval, 2.4 times as long as greatest width, dorsal surfaces smooth and polished in appearance, widest at pereonite 5, most narrow at pereonite 1, lateral margins subparallel. <italic>Cephalon</italic> 0.8 times longer than wide, visible from dorsal view, subtriangular. <italic>Frontal margin</italic> truncate, thickened and ventrally folded. <italic>Eyes</italic> oval with distinct margins; one eye 0.3 times width of cephalon, 0.4 times length of cephalon. <italic>Pereonite 1</italic> smooth, anterior border slightly indented, anterolateral angle narrowly rounded, extending to middle of the eye. Posterior margins of pereonites 1–4 smooth and straight, 5–7 slightly curved laterally, posterior margin of pereonite 7 produced medially. Coxae 2–3 narrow, with posteroventral angles rounded; 4–7 small and narrow, not extending past pereonite margin. Pereonites 1–5 increasing in length and width; 6–7 decreasing in length and width. Pereonite 7 partially overlapping pleonite 1. <italic>Pleonites</italic> posterior margin smooth, mostly concave. Pleonite 1 widest, visible in dorsal view. Pleonite 2 not overlapped by pereonite 7; posterolateral angles of pleonite 2 narrowly rounded. <tp:taxon-name><tp:taxon-name-part taxon-name-part-type="genus" reg="Pleonites">Pleonites</tp:taxon-name-part></tp:taxon-name> 3–5 progressively getting smaller; pleonite 5 not overlapped by lateral margins of pleonite 4, posterior margin slightly concave. <italic>Pleotelson</italic> 1.8 times as long as anterior width, dorsal surface slightly depressed, lateral margins straight, posterior margin with medial notch.</p><p>
              <italic>Antennula</italic> thinner and shorter than antenna, contiguous bases, consisting of 8 articles; peduncle articles 1 and 2 distinct and articulated; articles 2–3 expanded; extending to pereonite 2. <italic>Antenna</italic> consisting of 12 articles; extending to middle of pereonite 3. <italic>Pereopod 1</italic> basis 1.6 times as long as greatest width; ischium 0.7 times as long as basis; merus proximal margin without bulbous protrusion; carpus with straight proximal margin; propodus 1.2 times as long as wide; dactylus slender, 1.5 times as long as <!--PageBreak-->propodus, 2.4 times as long as basal width. <italic>Pereopod 7</italic> longer than other pereopods, basis 2.2 times as long as greatest width; ischium 0.8 times as long as basis, without protrusions; merus proximal margin without bulbous protrusion, 1.2 times as long as wide, 0.5 times as long as ischium; carpus 0.9 times as long as wide, 0.4 times as long <!--PageBreak-->as ischium, without bulbous protrusion; propodus with numerous acute robust setae, 2.6 times as long as wide, 0.8 times as long as ischium; dactylus slender, 0.8 times as long as propodus, 3.3 times as long as basal width. <italic>Uropod</italic> longer than the pleotelson, rami subequal. <italic>Endopod</italic> apically rounded. <italic>Exopod</italic> apically narrowly rounded.</p></tp:treatment-sec><tp:treatment-sec sec-type="distribution" id="SECID0EAKAE"><title>Distribution.</title><p>Sea of Japan (<xref ref-type="bibr" rid="B1">Avdeev 1975</xref>) and off Honshu, Japan (<xref ref-type="bibr" rid="B20">Williams and Williams 1986</xref>; <xref ref-type="bibr" rid="B21">Yamauchi 2009</xref>).</p></tp:treatment-sec><tp:treatment-sec sec-type="host" id="SECID0EOKAE"><title>Hosts.</title><p>Anterior to the dorsal fin of <italic><tp:taxon-name><tp:taxon-name-part taxon-name-part-type="genus" reg="Diaphus">Diaphus</tp:taxon-name-part> <tp:taxon-name-part taxon-name-part-type="species" reg="coeruleus">coeruleus</tp:taxon-name-part></tp:taxon-name></italic> (Blue lantern fish) (<xref ref-type="bibr" rid="B1">Avdeev 1975</xref>).</p></tp:treatment-sec><tp:treatment-sec sec-type="remarks" id="SECID0E6KAE"><title>Remarks.</title><p>
              <italic><tp:taxon-name><tp:taxon-name-part taxon-name-part-type="genus" reg="Pleopodias">Pleopodias</tp:taxon-name-part> <tp:taxon-name-part taxon-name-part-type="species" reg="diaphus">diaphus</tp:taxon-name-part></tp:taxon-name></italic> has an ovate shape, contiguous antennula bases, and an emarginated pleotelson posterior margin. The uropod rami are approximately the same length and the eyes are large (each eye approximately a third of the cephalon width).</p><p>It was originally described from Japan, with several drawings and a brief description in Russian. In <xref ref-type="bibr" rid="B20">1986</xref>, Williams and Williams described a new species, <italic><tp:taxon-name><tp:taxon-name-part taxon-name-part-type="genus" reg="Pleopodias">Pleopodias</tp:taxon-name-part> <tp:taxon-name-part taxon-name-part-type="species" reg="superatus">superatus</tp:taxon-name-part></tp:taxon-name></italic> which shared many similarities with <italic><tp:taxon-name><tp:taxon-name-part taxon-name-part-type="genus" reg="Pleopodias">P.</tp:taxon-name-part> <tp:taxon-name-part taxon-name-part-type="species" reg="diaphus">diaphus</tp:taxon-name-part></tp:taxon-name></italic>. After comparisons of the notched pleotelson as well as the antennae and somatic morphology, <xref ref-type="bibr" rid="B5">Bruce and Harrison-Nelson (1988)</xref> synonymised it with <italic><tp:taxon-name><tp:taxon-name-part taxon-name-part-type="genus" reg="Pleopodias">P.</tp:taxon-name-part> <tp:taxon-name-part taxon-name-part-type="species" reg="diaphus">diaphus</tp:taxon-name-part></tp:taxon-name></italic>. Despite numerous attempts, the type specimens of <italic><tp:taxon-name><tp:taxon-name-part taxon-name-part-type="genus" reg="Pleopodias">P.</tp:taxon-name-part> <tp:taxon-name-part taxon-name-part-type="species" reg="diaphus">diaphus</tp:taxon-name-part></tp:taxon-name></italic> could not be obtained for inclusion in the present study; however, the types do exist and the species is eminently recognisable from the original illustrations and is therefore not a <italic>nomen dubium</italic> or <italic>species inquirenda</italic>. <xref ref-type="bibr" rid="B1">Avdeev (1975)</xref> reported the types as immature females but both the size and drawings indicate they are still adult females (non-ovigerous) and therefore suitable for a valid species description. Both species (<italic><tp:taxon-name><tp:taxon-name-part taxon-name-part-type="genus" reg="Pleopodias">P.</tp:taxon-name-part> <tp:taxon-name-part taxon-name-part-type="species" reg="diaphus">diaphus</tp:taxon-name-part></tp:taxon-name></italic> and <italic><tp:taxon-name><tp:taxon-name-part taxon-name-part-type="genus" reg="Pleopodias">P.</tp:taxon-name-part> <tp:taxon-name-part taxon-name-part-type="species" reg="superatus">superatus</tp:taxon-name-part></tp:taxon-name></italic>) are well illustrated, readily recognised, from the same region, and appear identical, thus the synonymy of the two species by <xref ref-type="bibr" rid="B5">Bruce and Harrison-Nelson (1988)</xref> is here upheld until a detailed redescription of the original type material of <italic><tp:taxon-name><tp:taxon-name-part taxon-name-part-type="genus" reg="Pleopodias">P.</tp:taxon-name-part> <tp:taxon-name-part taxon-name-part-type="species" reg="diaphus">diaphus</tp:taxon-name-part></tp:taxon-name></italic> indicates otherwise.</p><p>As the type material for <italic><tp:taxon-name><tp:taxon-name-part taxon-name-part-type="genus" reg="Pleopodias">P.</tp:taxon-name-part> <tp:taxon-name-part taxon-name-part-type="species" reg="diaphus">diaphus</tp:taxon-name-part></tp:taxon-name></italic> could not be obtained the redescription provided here is based on the holotype of <italic><tp:taxon-name><tp:taxon-name-part taxon-name-part-type="genus" reg="Pleopodias">P.</tp:taxon-name-part> <tp:taxon-name-part taxon-name-part-type="species" reg="superatus">superatus</tp:taxon-name-part></tp:taxon-name></italic> housed at <named-content xmlns:xlink="http://www.w3.org/1999/xlink" content-type="dwc:institutional_code" xlink:type="simple">USNM</named-content>. This redescription includes updated measurements and characteristics which are comparable to the other <italic><tp:taxon-name><tp:taxon-name-part taxon-name-part-type="genus" reg="Pleopodias">Pleopodias</tp:taxon-name-part></tp:taxon-name></italic> species in this paper. This modern description of the type material of <italic><tp:taxon-name><tp:taxon-name-part taxon-name-part-type="genus" reg="Pleopodias">P.</tp:taxon-name-part> <tp:taxon-name-part taxon-name-part-type="species" reg="superatus">superatus</tp:taxon-name-part></tp:taxon-name></italic> will also aid future research into its current status as junior synonym of <italic><tp:taxon-name><tp:taxon-name-part taxon-name-part-type="genus" reg="Pleopodias">P.</tp:taxon-name-part> <tp:taxon-name-part taxon-name-part-type="species" reg="diaphus">diaphus</tp:taxon-name-part></tp:taxon-name></italic>.</p><p>Pleopods and mouthparts of specimens identified as <italic><tp:taxon-name><tp:taxon-name-part taxon-name-part-type="genus" reg="Pleopodias">P.</tp:taxon-name-part> <tp:taxon-name-part taxon-name-part-type="species" reg="diaphus">diaphus</tp:taxon-name-part></tp:taxon-name></italic> were drawn and described by <xref ref-type="bibr" rid="B21">Yamauchi (2009)</xref>. The specimens <xref ref-type="bibr" rid="B21">Yamauchi (2009)</xref> examined largely conformed to the above description; however, the body size differed with the three more recent samples (12–27 mm in length) being more slender (3.4–3.9 times as long as wide).</p></tp:treatment-sec><ref-list><ref id="B1"><mixed-citation xmlns:xlink="http://www.w3.org/1999/xlink" xlink:type="simple">
          <person-group><name name-style="western"><surname>Avdeev</surname><given-names>VV</given-names></name></person-group> (<year>1975</year>) <article-title>New representative of the parasitic isopod genus <italic><tp:taxon-name><tp:taxon-name-part taxon-name-part-type="genus">Pleopodias</tp:taxon-name-part></tp:taxon-name></italic> Richardson, 1910 (<tp:taxon-name><tp:taxon-name-part taxon-name-part-type="family">Cymothoidae</tp:taxon-name-part></tp:taxon-name>).</article-title> <source>Fisheries, Oceanography, Hydrobiology and Fish Parasitology of the Pacific Ocean</source> <volume>98</volume>: <fpage>254</fpage>–<lpage>256</lpage>.</mixed-citation></ref><ref id="B20"><mixed-citation xmlns:xlink="http://www.w3.org/1999/xlink" xlink:type="simple">
          <person-group><name name-style="western"><surname>Williams</surname><given-names>Jr. EH</given-names></name><name name-style="western"><surname>Bunkley</surname><given-names>Williams L</given-names></name></person-group> (<year>1986</year>) <article-title>The first <italic><tp:taxon-name><tp:taxon-name-part taxon-name-part-type="genus">Anilocra</tp:taxon-name-part></tp:taxon-name></italic> and <italic><tp:taxon-name><tp:taxon-name-part taxon-name-part-type="genus">Pleopodias</tp:taxon-name-part></tp:taxon-name></italic> isopods (<tp:taxon-name><tp:taxon-name-part taxon-name-part-type="subphylum">Crustacea</tp:taxon-name-part></tp:taxon-name>: <tp:taxon-name><tp:taxon-name-part taxon-name-part-type="family">Cymothoidae</tp:taxon-name-part></tp:taxon-name>) parasitic on Japanese fishes, with three new species.</article-title> <source>Proceedings of the Biological Society of Washington</source> <volume>99</volume>: <fpage>647</fpage>–<lpage>657</lpage>.</mixed-citation></ref><ref id="B21"><mixed-citation xmlns:xlink="http://www.w3.org/1999/xlink" xlink:type="simple">
          <person-group><name name-style="western"><surname>Yamauchi</surname><given-names>T</given-names></name></person-group> (<year>2009</year>) <article-title>Deep-sea cymothoid isopods (<tp:taxon-name><tp:taxon-name-part taxon-name-part-type="subphylum">Crustacea</tp:taxon-name-part></tp:taxon-name>: <tp:taxon-name><tp:taxon-name-part taxon-name-part-type="order">Isopoda</tp:taxon-name-part></tp:taxon-name>: <tp:taxon-name><tp:taxon-name-part taxon-name-part-type="family">Cymothoidae</tp:taxon-name-part></tp:taxon-name>) of Pacific coast of northern Honshu, Japan.</article-title> <source>National Museum of Nature and Science Monographs</source> <volume>39</volume>: <fpage>467</fpage>–<lpage>481</lpage>.</mixed-citation></ref><ref id="B5"><mixed-citation xmlns:xlink="http://www.w3.org/1999/xlink" xlink:type="simple">
          <person-group><name name-style="western"><surname>Bruce</surname><given-names>NL</given-names></name><name name-style="western"><surname>Harrison-Nelson</surname><given-names>EB</given-names></name></person-group> (<year>1988</year>) <article-title>New records of fish parasitic marine isopod crustaceans (<tp:taxon-name><tp:taxon-name-part taxon-name-part-type="family">Cymothoidae</tp:taxon-name-part></tp:taxon-name>, subfamily <tp:taxon-name><tp:taxon-name-part taxon-name-part-type="subfamily">Anilocrinae</tp:taxon-name-part></tp:taxon-name>) from the Indo-west Pacific.</article-title> <source>Proceedings of the Biological Society of Washington</source> <volume>101</volume>: <fpage>585</fpage>–<lpage>602</lpage></mixed-citation></ref></ref-list></tp:taxon-treatment>
