# Supplementary material for: Revision of the fish parasitic genus Pleopodias Richardson, 1910 (Isopoda, Cymothoidae), with the description of a new species and key to the genus
Source: Zookeys. 2017 Apr 10;(667):21–37. doi: 10.3897/zookeys.667.11414 (PMC5523384; doi:10.3897/zookeys.667.11414)
Supplement: XML Treatment for Pleopodias elongatus [file zookeys.667.11414-treatment3.xml]

<!DOCTYPE tp:taxon-treatment
  PUBLIC "-//TaxonX//DTD Taxonomic Treatment Publishing DTD v0 20100105//EN" "tax-treatment-NSO.dtd">
<tp:taxon-treatment xmlns:tp="http://www.plazi.org/taxpub"><tp:treatment-meta><kwd-group><label>Taxon classification</label><kwd><named-content xmlns:xlink="http://www.w3.org/1999/xlink" content-type="kingdom">Animalia</named-content></kwd><kwd><named-content xmlns:xlink="http://www.w3.org/1999/xlink" content-type="order">Isopoda</named-content></kwd><kwd><named-content xmlns:xlink="http://www.w3.org/1999/xlink" content-type="family">Cymothoidae</named-content></kwd></kwd-group><mixed-citation publication-type="journal"><person-group><name><surname>Hadfield</surname><given-names>Kerry A.</given-names></name><name><surname>Smit</surname><given-names>Nico J.</given-names></name></person-group><article-title>Revision of the fish parasitic genus <italic><tp:taxon-name><tp:taxon-name-part taxon-name-part-type="genus" reg="Pleopodias">Pleopodias</tp:taxon-name-part></tp:taxon-name></italic> Richardson, 1910 (<tp:taxon-name><tp:taxon-name-part taxon-name-part-type="order">Isopoda</tp:taxon-name-part></tp:taxon-name>, <tp:taxon-name><tp:taxon-name-part taxon-name-part-type="family">Cymothoidae</tp:taxon-name-part></tp:taxon-name>), with the description of a new species and key to the genus</article-title><source>Zookeys</source><day>10</day><month>4</month><year>2017</year><volume>2017</volume><issue>667</issue><fpage>21</fpage><lpage>37</lpage><pub-id pub-id-type="doi">10.3897/zookeys.667.11414</pub-id></mixed-citation></tp:treatment-meta><tp:nomenclature><tp:taxon-name>
              <tp:taxon-name-part taxon-name-part-type="genus" reg="Pleopodias">Pleopodias</tp:taxon-name-part>
              <tp:taxon-name-part taxon-name-part-type="species" reg="elongatus">elongatus</tp:taxon-name-part>
            </tp:taxon-name><tp:taxon-authority>Richardson, 1910</tp:taxon-authority><tp:nomenclature-citation-list><tp:nomenclature-citation><tp:taxon-name>
                  <tp:taxon-name-part taxon-name-part-type="genus" reg="Pleopodias">Pleopodias</tp:taxon-name-part> <tp:taxon-name-part taxon-name-part-type="species" reg="elongatus">elongatus</tp:taxon-name-part></tp:taxon-name><comment>Richardson, 1910: 26–27, fig. 25.—Nierstrasz, 1931: 133.—Avdeev, 1975: 89, fig. 3.—Bruce, 1987: 89, fig. 3.</comment></tp:nomenclature-citation></tp:nomenclature-citation-list></tp:nomenclature><tp:treatment-sec sec-type="material" id="SECID0EOSAE"><title>Material examined.</title><p>
              <italic>Holotype</italic>. Ovigerous female (20 mm), off Matocot Point, Philippine Islands, 8 June 1908, 170 fathoms (= 311 m depth), station 5268, coll. U .S. Bureau of Fisheries <italic>Albatross</italic> Philippine Expedition 1907-08 (<named-content xmlns:xlink="http://www.w3.org/1999/xlink" content-type="dwc:institutional_code" xlink:type="simple">USNM</named-content> 40917). Also noted: bottom third of the pleotelson folded in.</p><fig id="F2" position="float" orientation="portrait"><label>Figure 2.</label><caption><p>
                  <italic><tp:taxon-name><tp:taxon-name-part taxon-name-part-type="genus" reg="Pleopodias">Pleopodias</tp:taxon-name-part> <tp:taxon-name-part taxon-name-part-type="species" reg="elongatus">elongatus</tp:taxon-name-part></tp:taxon-name></italic> Richardson, 1910 (<named-content xmlns:xlink="http://www.w3.org/1999/xlink" content-type="dwc:institutional_code" xlink:type="simple">USNM</named-content> 40917), female holotype (20 mm). <bold>A</bold> dorsal view <bold>B</bold> dorsal view of pereonite 1 and cephalon <bold>C</bold> pereonite 7 <bold>D</bold> pereopod 1 <bold>E</bold> dorsal view of pleon and pleotelson <bold>F</bold> lateral view <bold>G</bold> ventral view of cephalon.</p></caption><graphic xmlns:xlink="http://www.w3.org/1999/xlink" xlink:href="zookeys-667-021-g002.jpg" position="float" orientation="portrait" xlink:type="simple" id="oo_130872.jpg"/></fig></tp:treatment-sec><tp:treatment-sec sec-type="description" id="SECID0EIUAE"><title>Description.</title><p>
              <italic>Female holotype.</italic> Length 20 mm, width 7.5 mm.</p><p>
              <italic>Body</italic> elongate, 2.7 times as long as greatest width, dorsal surfaces smooth and polished in appearance, widest at pereonite 4 and pereonite 5, most narrow at pereonite 1, lateral margins subparallel. <italic>Cephalon</italic> 0.7 times longer than wide, visible from dorsal view, subtriangular. <italic>Frontal margin</italic> thickened, ventrally folded and truncate. <italic>Eyes</italic> oval with distinct margins, one eye 0.25 times width of cephalon; 0.4 times length of cephalon. <italic>Pereonite 1</italic> smooth, anterior border straight, anterolateral angle acute, anteriorly produced, extending to one third of the eye. Posterior margins of pereonites smooth and slightly curved laterally. Coxae 2–4 narrow, with posteroventral angles rounded; 5–7 small and narrow, not extending past pereonite margin, with posteroventral angles curved. Pereonites 1–4 increasing in length and width; 5–7 decreasing in length and width. <italic><tp:taxon-name><tp:taxon-name-part taxon-name-part-type="genus" reg="Pleonites">Pleonites</tp:taxon-name-part></tp:taxon-name></italic> posterior margin smooth, mostly concave. Pleonite 1 widest, visible in dorsal view. Pleonite 1 and 2 not overlapped by pereonite 7; posterolateral angles of pleonite 2 rounded. <tp:taxon-name><tp:taxon-name-part taxon-name-part-type="genus" reg="Pleonites">Pleonites</tp:taxon-name-part></tp:taxon-name> 3–5 progressively getting smaller; pleonite 5 not overlapped by lateral margins of pleonite 4, posterior margin straight. <italic>Pleotelson</italic> 1.6 times as long as anterior width, dorsal surface slightly depressed, lateral margins weakly convex, posterior margin rounded and damaged.</p><p>
              <italic>Antennula</italic> thinner than antenna, length longer than antenna, bases narrowly separated, consisting of 8 articles; peduncle articles 1 and 2 distinct and articulated; articles 2–3 expanded; extending to middle of pereonite 1. <italic>Antenna</italic> consisting of 11 articles; extending to middle of pereonite 2. <italic>Pereopod 1</italic> basis 1.6 times as long as greatest width; ischium 0.7 times as long as basis; merus proximal margin without bulbous protrusion; carpus with straight proximal margin; propodus 1.4 times as long as wide; dactylus moderately slender, 1.3 times as long as propodus, 2.4 times as long as basal width. <italic>Pereopod 7</italic> longer than other pereopods, basis 2.3 times as long as greatest width; ischium 0.8 times as long as basis, without protrusions; merus proximal margin without bulbous protrusion, 1.3 times as long as wide, 0.4 times as long as ischium; carpus 1.3 times as long as wide, 0.4 times as long as ischium, with slight bulbous protrusion; propodus 3.3 times as long as wide, 0.8 times as long as ischium; dactylus slender, 0.9 times as long as propodus, 3.7 times as long as basal width. <italic>Uropod</italic> longer than the pleotelson, rami subequal. <italic>Endopod</italic> apically slightly pointed. <italic>Exopod</italic> apically narrowly rounded.</p></tp:treatment-sec><tp:treatment-sec sec-type="host" id="SECID0E2VAE"><title>Hosts.</title><p>Not known.</p></tp:treatment-sec><tp:treatment-sec sec-type="distribution" id="SECID0EAWAE"><title>Distribution.</title><p>Philippine Islands (<xref ref-type="bibr" rid="B15">Richardson 1910</xref>; <xref ref-type="bibr" rid="B3">Bruce 1987</xref>).</p></tp:treatment-sec><tp:treatment-sec sec-type="remarks" id="SECID0EOWAE"><title>Remarks.</title><p>
              <italic><tp:taxon-name><tp:taxon-name-part taxon-name-part-type="genus" reg="Pleopodias">Pleopodias</tp:taxon-name-part> <tp:taxon-name-part taxon-name-part-type="species" reg="elongatus">elongatus</tp:taxon-name-part></tp:taxon-name></italic> can be distinguished by the small eyes (each eye a quarter of the cephalon width), antennula bases narrowly separated, antenna extending to the middle of pereonite 2, rounded pleotelson, and uropod rami approximately the same length.</p><p>The only other species recorded from the Pacific is <italic><tp:taxon-name><tp:taxon-name-part taxon-name-part-type="genus" reg="Pleopodias">P.</tp:taxon-name-part> <tp:taxon-name-part taxon-name-part-type="species" reg="diaphus">diaphus</tp:taxon-name-part></tp:taxon-name></italic> (from Japan). <italic><tp:taxon-name><tp:taxon-name-part taxon-name-part-type="genus" reg="Pleopodias">Pleopodias</tp:taxon-name-part> <tp:taxon-name-part taxon-name-part-type="species" reg="elongatus">elongatus</tp:taxon-name-part></tp:taxon-name></italic> differs from <italic><tp:taxon-name><tp:taxon-name-part taxon-name-part-type="genus" reg="Pleopodias">P.</tp:taxon-name-part> <tp:taxon-name-part taxon-name-part-type="species" reg="diaphus">diaphus</tp:taxon-name-part></tp:taxon-name></italic> in having antennula bases narrowly separated (<italic><tp:taxon-name><tp:taxon-name-part taxon-name-part-type="genus" reg="Pleopodias">P.</tp:taxon-name-part> <tp:taxon-name-part taxon-name-part-type="species" reg="diaphus">diaphus</tp:taxon-name-part></tp:taxon-name></italic> bases in contact), shorter antenna (<italic><tp:taxon-name><tp:taxon-name-part taxon-name-part-type="genus" reg="Pleopodias">P.</tp:taxon-name-part> <tp:taxon-name-part taxon-name-part-type="species" reg="diaphus">diaphus</tp:taxon-name-part></tp:taxon-name></italic> antenna extend to posterior <!--PageBreak-->of pereonite 3), absence of robust setae on propodus of pereopod 7 (<italic><tp:taxon-name><tp:taxon-name-part taxon-name-part-type="genus" reg="Pleopodias">P.</tp:taxon-name-part> <tp:taxon-name-part taxon-name-part-type="species" reg="diaphus">diaphus</tp:taxon-name-part></tp:taxon-name></italic> has numerous acute robust setae), a rounded pleotelson (<italic><tp:taxon-name><tp:taxon-name-part taxon-name-part-type="genus" reg="Pleopodias">P.</tp:taxon-name-part> <tp:taxon-name-part taxon-name-part-type="species" reg="diaphus">diaphus</tp:taxon-name-part></tp:taxon-name></italic> pleotelson subquadrate with a deeply emarginated medial notch), and smaller eyes (<italic><tp:taxon-name><tp:taxon-name-part taxon-name-part-type="genus" reg="Pleopodias">P.</tp:taxon-name-part> <tp:taxon-name-part taxon-name-part-type="species" reg="diaphus">diaphus</tp:taxon-name-part></tp:taxon-name></italic> eyes cover a third of the cephalon width).</p></tp:treatment-sec><ref-list><ref id="B15"><mixed-citation xmlns:xlink="http://www.w3.org/1999/xlink" xlink:type="simple">
          <person-group><name name-style="western"><surname>Richardson</surname><given-names>H</given-names></name></person-group> (<year>1910</year>) <article-title>Marine isopods collected in the Philippines by the U.S. Fisheries steamer Albatross in 1907–1908. Department of commerce and labor (USA), Bureau of fisheries document.</article-title> <volume>736</volume>: <fpage>1</fpage>–<lpage>44</lpage>.</mixed-citation></ref><ref id="B3"><mixed-citation xmlns:xlink="http://www.w3.org/1999/xlink" xlink:type="simple">
          <person-group><name name-style="western"><surname>Bruce</surname><given-names>NL</given-names></name></person-group> (<year>1987</year>) <article-title>Australian <italic><tp:taxon-name><tp:taxon-name-part taxon-name-part-type="genus">Pleopodias</tp:taxon-name-part></tp:taxon-name></italic> Richardson, 1910, and <italic><tp:taxon-name><tp:taxon-name-part taxon-name-part-type="genus">Anilocra</tp:taxon-name-part></tp:taxon-name></italic> Leach, 1818 (<tp:taxon-name><tp:taxon-name-part taxon-name-part-type="order">Isopoda</tp:taxon-name-part></tp:taxon-name>: <tp:taxon-name><tp:taxon-name-part taxon-name-part-type="family">Cymothoidae</tp:taxon-name-part></tp:taxon-name>), crustacean parasites of marine fishes.</article-title> <source>Records of the Australian Museum</source> <volume>39</volume>: <fpage>85</fpage>–<lpage>130</lpage>. <ext-link xlink:type="simple" ext-link-type="doi" xlink:href="10.3853/j.0067-1975.39.1987.166">https://doi.org/10.3853/j.0067-1975.39.1987.166</ext-link></mixed-citation></ref></ref-list></tp:taxon-treatment>
