# Supplementary material for: Revision of the fish parasitic genus Pleopodias Richardson, 1910 (Isopoda, Cymothoidae), with the description of a new species and key to the genus
Source: Zookeys. 2017 Apr 10;(667):21–37. doi: 10.3897/zookeys.667.11414 (PMC5523384; doi:10.3897/zookeys.667.11414)
Supplement: XML Treatment for Pleopodias [file zookeys.667.11414-treatment6.xml]

<!DOCTYPE tp:taxon-treatment
  PUBLIC "-//TaxonX//DTD Taxonomic Treatment Publishing DTD v0 20100105//EN" "tax-treatment-NSO.dtd">
<tp:taxon-treatment xmlns:tp="http://www.plazi.org/taxpub"><tp:treatment-meta><kwd-group><label>Taxon classification</label><kwd><named-content xmlns:xlink="http://www.w3.org/1999/xlink" content-type="kingdom">Animalia</named-content></kwd><kwd><named-content xmlns:xlink="http://www.w3.org/1999/xlink" content-type="order">Isopoda</named-content></kwd><kwd><named-content xmlns:xlink="http://www.w3.org/1999/xlink" content-type="family">Cymothoidae</named-content></kwd></kwd-group><mixed-citation publication-type="journal"><person-group><name><surname>Hadfield</surname><given-names>Kerry A.</given-names></name><name><surname>Smit</surname><given-names>Nico J.</given-names></name></person-group><article-title>Revision of the fish parasitic genus <italic><tp:taxon-name><tp:taxon-name-part taxon-name-part-type="genus" reg="Pleopodias">Pleopodias</tp:taxon-name-part></tp:taxon-name></italic> Richardson, 1910 (<tp:taxon-name><tp:taxon-name-part taxon-name-part-type="order">Isopoda</tp:taxon-name-part></tp:taxon-name>, <tp:taxon-name><tp:taxon-name-part taxon-name-part-type="family">Cymothoidae</tp:taxon-name-part></tp:taxon-name>), with the description of a new species and key to the genus</article-title><source>Zookeys</source><day>10</day><month>4</month><year>2017</year><volume>2017</volume><issue>667</issue><fpage>21</fpage><lpage>37</lpage><pub-id pub-id-type="doi">10.3897/zookeys.667.11414</pub-id></mixed-citation></tp:treatment-meta><tp:nomenclature><tp:taxon-name>
              <tp:taxon-name-part taxon-name-part-type="genus" reg="Pleopodias">Pleopodias</tp:taxon-name-part>
            </tp:taxon-name><tp:taxon-authority>sp.</tp:taxon-authority><tp:nomenclature-citation-list><tp:nomenclature-citation><tp:taxon-name>
                  <tp:taxon-name-part taxon-name-part-type="genus" reg="Pleopodias">Pleopodias</tp:taxon-name-part> <tp:taxon-name-part taxon-name-part-type="species" reg="elongatus">elongatus</tp:taxon-name-part></tp:taxon-name><comment>Barnard, 1936: 167–168, fig. 7f–g. (not <tp:taxon-name><tp:taxon-name-part taxon-name-part-type="genus" reg="Pleopodias">P.</tp:taxon-name-part> <tp:taxon-name-part taxon-name-part-type="species" reg="elongatus">elongatus</tp:taxon-name-part></tp:taxon-name> Richardson, 1910).</comment></tp:nomenclature-citation><tp:nomenclature-citation><tp:taxon-name>
                  <tp:taxon-name-part taxon-name-part-type="genus" reg="Pleopodias">Pleopodias</tp:taxon-name-part>
                </tp:taxon-name><comment>sp. Bruce, 1987: 87, figs 1–2.—Trilles, 1994: 109.</comment></tp:nomenclature-citation></tp:nomenclature-citation-list></tp:nomenclature><tp:treatment-sec sec-type="material" id="SECID0EHNAG"><title>Material.</title><p>Ovigerous female (14.5 mm <abbrev xmlns:xlink="http://www.w3.org/1999/xlink" xlink:title="total length" id="ABBRID0ENNAG" xlink:type="simple">TL</abbrev>), 232 km north of Port Hedland, Western Australia, 10 Oct 1982, 298-300 m depth, coll: L. Marsh &amp; S. Slack-Smith on FRV Soela (WAM 607-80). Also noted: Specimen is crushed within the tube. Not examined.</p><p>Ovigerous female (15.5 mm <abbrev xmlns:xlink="http://www.w3.org/1999/xlink" xlink:title="total length" id="ABBRID0E1NAG" xlink:type="simple">TL</abbrev>), 370–419 fathoms, north of Andaman Islands (<named-content xmlns:xlink="http://www.w3.org/1999/xlink" content-type="dwc:verbatimCoordinates" xlink:type="simple"><named-content content-type="geo-json" specific-use="{&#34;type&#34;:&#34;Point&#34;,&#34;coordinates&#34;:[93.666667,14.216667]}" id="NCID0EBOAG" xlink:type="simple">14°13'N; 93°40'E</named-content></named-content>). Not examined.</p></tp:treatment-sec><tp:treatment-sec sec-type="distribution" id="SECID0EGOAG"><title>Distribution.</title><p>Andaman Islands and Australia (<xref ref-type="bibr" rid="B2">Barnard 1936</xref>; <xref ref-type="bibr" rid="B3">Bruce 1987</xref>).</p></tp:treatment-sec><tp:treatment-sec sec-type="host" id="SECID0ELOAG"><title>Hosts.</title><p>Not known.</p></tp:treatment-sec><tp:treatment-sec sec-type="remarks" id="SECID0EQOAG"><title>Remarks.</title><p>
              <xref ref-type="bibr" rid="B3">Bruce (1987)</xref> reported what appears to be an undescribed <italic><tp:taxon-name><tp:taxon-name-part taxon-name-part-type="genus" reg="Pleopodias">Pleopodias</tp:taxon-name-part></tp:taxon-name></italic> species; however, the Australian specimen is crushed and the whereabouts of Barnard’s specimen is unknown. This species differs from <italic><tp:taxon-name><tp:taxon-name-part taxon-name-part-type="genus" reg="Pleopodias">P.</tp:taxon-name-part> <tp:taxon-name-part taxon-name-part-type="species" reg="elongatus">elongatus</tp:taxon-name-part></tp:taxon-name></italic> (which it was originally identified as by Barnard) in having a sub-truncate and very narrow pleotelson, uropods which extend to the posterior margin of the pleotelson, antennula bases contiguous, a shorter rostrum, larger eyes, and a less laterally rounded pereonite 7. A tentative description of the Australian specimen was provided by <xref ref-type="bibr" rid="B3">Bruce (1987)</xref> but more specimens (in good condition) are required in order to describe the species.</p></tp:treatment-sec><ref-list><ref id="B2"><mixed-citation xmlns:xlink="http://www.w3.org/1999/xlink" xlink:type="simple">
          <person-group><name name-style="western"><surname>Barnard</surname><given-names>KH</given-names></name></person-group> (<year>1936</year>) <article-title>Isopods collected by the R.I.M.S. “Investigator”.</article-title> <source>Records of the Indian Museum</source> <volume>38</volume>: <fpage>147</fpage>–<lpage>191</lpage>.</mixed-citation></ref><ref id="B3"><mixed-citation xmlns:xlink="http://www.w3.org/1999/xlink" xlink:type="simple">
          <person-group><name name-style="western"><surname>Bruce</surname><given-names>NL</given-names></name></person-group> (<year>1987</year>) <article-title>Australian <italic><tp:taxon-name><tp:taxon-name-part taxon-name-part-type="genus">Pleopodias</tp:taxon-name-part></tp:taxon-name></italic> Richardson, 1910, and <italic><tp:taxon-name><tp:taxon-name-part taxon-name-part-type="genus">Anilocra</tp:taxon-name-part></tp:taxon-name></italic> Leach, 1818 (<tp:taxon-name><tp:taxon-name-part taxon-name-part-type="order">Isopoda</tp:taxon-name-part></tp:taxon-name>: <tp:taxon-name><tp:taxon-name-part taxon-name-part-type="family">Cymothoidae</tp:taxon-name-part></tp:taxon-name>), crustacean parasites of marine fishes.</article-title> <source>Records of the Australian Museum</source> <volume>39</volume>: <fpage>85</fpage>–<lpage>130</lpage>. <ext-link xlink:type="simple" ext-link-type="doi" xlink:href="10.3853/j.0067-1975.39.1987.166">https://doi.org/10.3853/j.0067-1975.39.1987.166</ext-link></mixed-citation></ref></ref-list></tp:taxon-treatment>
